# Supplementary material for: Characterization of essential eggshell proteins from Aedes aegypti mosquitoes
Source: BMC Biol. 2023 Oct 13;21:214. doi: 10.1186/s12915-023-01721-z (PMC10576393; doi:10.1186/s12915-023-01721-z)
Supplement: Supplementary file 12 — Additional file 12. Submission experimental data. Data table with all the experimental data excluding proteomics results. [file 12915_2023_1721_MOESM12_ESM.xlsx]

## Sheet: Table S3
		Raw data for Table S3
		Table S3. Reproductive phenotypes associated with RNAi in Aedes aegypti.
					Fluc control egg phenotypes
		A. aegypti	Deposited	Tanned	Untanned	%	Tested	Hatched	%
		Fluc #1	88	86	2	97.7273	26	25	96.1538
		Fluc #2	113	113	0	100	20	20	100
		Fluc #3	80	79	1	98.75	27	25	92.5926
		Fluc #4	67	66	1	98.5075	33	30	90.9091
		Fluc #5	65	65	0	100	24	24	100
		Fluc #6	129	129	0	100	28	27	96.4286
		Fluc #7	118	116	2	98.3051	21	19	90.4762
		Fluc #8	67	67	0	100	30	29	96.6667
		Fluc #9	115	114	1	99.1304	23	21	91.3043
		Fluc #10	128	128	0	100	33	33	100
		Fluc #11	75	75	0	100	28	27	96.4286
		Fluc #12	110	107	3	97.2727	21	17	80.9524
		Fluc #13	91	89	2	97.8022	23	22	95.6522
		Fluc #14	75	73	2	97.3333	30	27	90
		Fluc #15	36	36	0	100	34	33	97.0588
		Fluc #16	102	101	1	99.0196	27	26	96.2963
		Fluc #17	89	88	1	98.8764	34	30	88.2353
		Fluc #18	121	121	0	100	27	25	92.5926
		Fluc #19	98	95	3	96.9388	24	23	95.8333
		Fluc #20	117	116	1	99.1453	30	28	93.3333
		Fluc #21	122	122	0	100	34	34	100
		Fluc #22	72	72	0	100	35	32	91.4286
		Fluc #23	114	112	2	98.2456	28	27	96.4286
		Fluc #24	81	80	1	98.7654	26	22	84.6154
					Nudel egg phenotypes
		A. aegypti	Deposited	Tanned	Untanned	%	Tested	Hatched	%
		Nudel #1	104	1	103	0.961538	104	0	0
		Nudel #2	92	0	92	0	92	0	0
		Nudel #3	47	0	47	0	47	0	0
		Nudel #4	73	0	73	0	73	0	0
		Nudel #5	119	2	117	1.68067	119	1	0.840336
		Nudel #6	80	1	79	1.25	80	0	0
		Nudel #7	72	0	72	0	72	0	0
		Nudel #8	76	0	76	0	76	0	0
		Nudel #9	91	0	91	0	91	0	0
		Nudel #10	45	0	45	0	45	0	0
		Nudel #11	52	0	52	0	52	0	0
		Nudel #12	68	1	67	1.47059	68	0	0
		Nudel #13	123	1	122	0.813008	123	1	0.813008
		Nudel #14	66	1	65	1.51515	66	0	0
		Nudel #15	118	0	118	0	118	0	0
		Nudel #16	69	2	67	2.89855	69	1	1.44928
		Nudel #17	125	3	122	2.4	125	0	0
		Nudel #18	31	0	31	0	31	0	0
		Nudel #19	102	1	101	0.980392	102	1	0.980392
		Nudel #20	99	0	99	0	99	0	0
		Nudel #21	64	1	63	1.5625	64	0	0
		Nudel #22	32	0	32	0	32	0	0
		Nudel #23	98	0	98	0	98	0	0
		Nudel #24	109	3	106	2.75229	109	1	0.917431
					Nasrat egg phenotypes
		A. aegypti	Deposited	Tanned	Untanned	%	Tested	Hatched	%
		Nasrat #1	72	5	67	6.94444	72	9	12.5
		Nasrat #2	68	18	50	26.4706	68	16	23.5294
		Nasrat #3	66	17	49	25.7576	66	11	16.6667
		Nasrat #4	90	23	67	25.5556	90	17	18.8889
		Nasrat #5	64	19	45	29.6875	64	5	7.8125
		Nasrat #6	106	17	89	16.0377	106	14	13.2075
		Nasrat #7	95	20	75	21.0526	95	11	11.5789
		Nasrat #8	84	19	65	22.619	84	7	8.33333
		Nasrat #9	109	28	81	25.6881	109	15	13.7615
		Nasrat #10	80	29	51	36.25	80	17	21.25
		Nasrat #11	81	18	63	22.2222	81	14	17.284
		Nasrat #12	84	12	72	14.2857	84	8	9.52381
		Nasrat #13	80	9	71	11.25	80	4	5
		Nasrat #14	98	29	69	29.5918	98	15	15.3061
		Nasrat #15	61	8	53	13.1148	61	3	4.91803
		Nasrat #16	59	9	50	15.2542	59	4	6.77966
		Nasrat #17	83	27	56	32.5301	83	11	13.253
		Nasrat #18	90	20	70	22.2222	90	8	8.88889
		Nasrat #19	63	19	44	30.1587	63	12	19.0476
		Nasrat #20	101	24	77	23.7624	101	9	8.91089
		Nasrat #21	73	20	53	27.3973	73	9	12.3288
		Nasrat #22	80	15	65	18.75	80	8	10
		Nasrat #23	97	14	83	14.433	97	2	2.06186
		Nasrat #24	64	9	55	14.0625	64	2	3.125
		Nasrat #25	99	11	88	11.1111	99	3	3.0303
		Nasrat #26	81	30	51	37.037	81	9	11.1111
					Closca egg phenotypes
		A. aegypti	Deposited	Tanned	Untanned	%	Tested	Hatched	%
		Clos. #1	119	19	100	15.9664	119	8	6.72269
		Clos. #2	102	13	89	12.7451	102	11	10.7843
		Clos. #3	65	4	61	6.15385	65	2	3.07692
		Clos. #4	73	21	52	28.7671	73	14	19.1781
		Clos. #5	108	15	93	13.8889	108	11	10.1852
		Clos. #6	82	19	63	23.1707	82	12	14.6341
		Clos. #7	90	22	68	24.4444	90	14	15.5556
		Clos. #8	51	6	45	11.7647	51	2	3.92157
		Clos. #9	68	10	58	14.7059	68	5	7.35294
		Clos. #10	99	31	68	31.3131	99	19	19.1919
		Clos. #11	91	8	83	8.79121	91	3	3.2967
		Clos. #12	80	11	69	13.75	80	4	5
		Clos. #13	49	3	46	6.12245	49	0	0
		Clos. #14	105	27	78	25.7143	105	19	18.0952
		Clos. #15	76	18	58	23.6842	76	12	15.7895
		Clos. #16	95	8	87	8.42105	95	5	5.26316
		Clos. #17	59	9	50	15.2542	59	2	3.38983
		Clos. #18	79	18	61	22.7848	79	11	13.9241
		Clos. #19	46	8	38	17.3913	46	4	8.69565
		Clos. #20	88	12	76	13.6364	88	7	7.95455
		Clos. #21	100	8	92	8	100	2	2
		Clos. #22	74	10	64	13.5135	74	6	8.10811
		Clos. #23	109	6	103	5.50459	109	2	1.83486
		Clos. #24	70	9	61	12.8571	70	4	5.71429
		Clos. #25	95	9	86	9.47368	95	5	5.26316
					Polehole egg phenotypes
		A. aegypti	Deposited	Tanned	Untanned	%	Tested	Hatched	%
		Pole #1	92	11	81	11.9565	92	8	8.69565
		Pole #2	59	9	50	15.2542	59	7	11.8644
		Pole #3	68	17	51	25	68	11	16.1765
		Pole #4	102	17	85	16.6667	102	9	8.82353
		Pole #5	121	31	90	25.6198	121	20	16.5289
		Pole #6	84	22	62	26.1905	84	13	15.4762
		Pole #7	72	6	66	8.33333	72	3	4.16667
		Pole #8	99	20	79	20.202	99	14	14.1414
		Pole #9	80	14	66	17.5	80	5	6.25
		Pole #10	103	8	95	7.76699	103	5	4.85437
		Pole #11	116	17	99	14.6552	116	11	9.48276
		Pole #12	92	17	75	18.4783	92	4	4.34783
		Pole #13	71	4	67	5.6338	71	2	2.8169
		Pole #14	83	19	64	22.8916	83	11	13.253
		Pole #15	90	15	75	16.6667	90	12	13.3333
		Pole #16	102	11	91	10.7843	102	8	7.84314
		Pole #17	81	18	63	22.2222	81	11	13.5802
		Pole #18	96	20	76	20.8333	96	18	18.75
		Pole #19	77	9	68	11.6883	77	4	5.19481
		Pole #20	52	8	44	15.3846	52	4	7.69231
		Pole #21	83	27	56	32.5301	83	5	6.0241
		Pole #22	78	9	69	11.5385	78	4	5.12821
		Pole #23	99	17	82	17.1717	99	13	13.1313
		Pole #24	108	11	97	10.1852	108	8	7.40741
		Pole #25	89	14	75	15.7303	89	7	7.86517
		Pole #26	65	11	54	16.9231	65	4	6.15385
		Pole #27	97	22	75	22.6804	97	5	5.15464

## Sheet: Table S5
		Raw data for Table S5
		Table S5. Reproductive phenotypes associated with RNAi in Aedes aegypti
					Fluc control egg phenotypes
		A. aegypti	Deposited	Tanned	Untanned	%	Tested	Hatched	%
		Fluc #1	98	96	2	97.9592	28	26	92.8571
		Fluc #2	73	73	0	100	25	24	96
		Fluc #3	93	91	2	97.8495	22	22	100
		Fluc #4	110	108	2	98.1818	35	30	85.7143
		Fluc #5	82	81	1	98.7805	28	25	89.2857
		Fluc #6	102	100	2	98.0392	24	24	100
		Fluc #7	63	63	0	100	39	37	94.8718
		Fluc #8	70	70	0	100	33	31	93.9394
		Fluc #9	99	97	2	97.9798	32	28	87.5
		Fluc #10	90	90	0	100	29	25	86.2069
		Fluc #11	89	87	2	97.7528	39	33	84.6154
		Fluc #12	107	106	1	99.0654	30	28	93.3333
					Nudel egg phenotypes
		A. aegypti	Deposited	Tanned	Untanned	%	Tested	Hatched	%
		Nudel #1	63	0	63	0	63	0	0
		Nudel #2	86	1	85	1.16279	61	1	1.63934
		Nudel #3	102	0	102	0	111	0	0
		Nudel #4	89	1	88	1.1236	89	0	0
		Nudel #5	62	0	62	0	62	0	0
		Nudel #6	106	1	105	0.943396	106	1	0.943396
		Nudel #7	84	0	84	0	119	0	0
		Nudel #8	77	2	75	2.5974	57	2	3.50877
		Nudel #9	91	4	87	4.3956	115	3	2.6087
		Nudel #10	80	0	80	0	80	0	0
		Nudel #11	59	1	58	1.69492	59	1	1.69492
		Nudel #12	77	2	75	2.5974	77	0	0
					Nasrat egg phenotypes
		A. aegypti	Deposited	Tanned	Untanned	%	Tested	Hatched	%
		Nasrat #1	91	84	7	92.3077	29	27	93.1034
		Nasrat #2	78	75	3	96.1538	39	36	92.3077
		Nasrat #3	84	84	0	100	35	31	88.5714
		Nasrat #4	106	102	4	96.2264	34	32	94.1176
		Nasrat #5	80	79	1	98.75	20	20	100
		Nasrat #6	73	73	0	100	30	25	83.3333
		Nasrat #7	104	101	3	97.1154	34	31	91.1765
		Nasrat #8	109	104	5	95.4128	32	26	81.25
		Nasrat #9	71	70	1	98.5915	21	20	95.2381
		Nasrat #10	68	68	0	100	36	32	88.8889
		Nasrat #11	98	95	3	96.9388	38	34	89.4737
		Nasrat #12	50	47	3	94	20	19	95
					Closca egg phenotypes
		A. aegypti	Deposited	Tanned	Untanned	%	Tested	Hatched	%
		Clos. #1	75	73	2	97.3333	22	20	90.9091
		Clos. #2	104	102	2	98.0769	25	24	96
		Clos. #3	83	83	0	100	21	21	100
		Clos. #4	92	89	3	96.7391	25	21	84
		Clos. #5	68	66	2	97.0588	36	29	80.5556
		Clos. #6	95	93	2	97.8947	32	29	90.625
		Clos. #7	80	79	1	98.75	35	31	88.5714
		Clos. #8	55	55	0	100	24	23	95.8333
		Clos. #9	113	111	2	98.2301	35	32	91.4286
		Clos. #10	84	82	2	97.619	31	31	100
		Clos. #11	72	71	1	98.6111	38	33	86.8421
		Clos. #12	101	96	5	95.0495	24	18	75
					Polehole egg phenotypes
		A. aegypti	Deposited	Tanned	Untanned	%	Tested	Hatched	%
		Pole #1	103	99	4	96.1165	29	24	82.7586
		Pole #2	95	94	1	98.9474	21	19	90.4762
		Pole #3	65	61	4	93.8462	32	30	93.75
		Pole #4	54	54	0	100	23	21	91.3043
		Pole #5	94	93	1	98.9362	26	22	84.6154
		Pole #6	77	76	1	98.7013	22	17	77.2727
		Pole #7	86	86	0	100	33	31	93.9394
		Pole #8	93	89	4	95.6989	37	33	89.1892
		Pole #9	65	61	4	93.8462	33	28	84.8485
		Pole #10	84	82	2	97.619	30	27	90
		Pole #11	96	92	4	95.8333	25	22	88
		Pole #12	112	106	6	94.6429	31	28	90.3226

## Sheet: Table S6
		Raw data for Table S6
		Table S6. Reproductive phenotypes associated with RNAi in two gonotrophic cycles.
					Fluc control egg phenotypes (1st gonotrophic cycle)
		A. aegypti	Deposited	Tanned	Untanned	%	Tested	Hatched	%
		Fluc #1	80	79	1	98.75	34	30	88.2353
		Fluc #2	65	65	0	100	31	27	87.0968
		Fluc #3	84	83	1	98.8095	28	28	100
		Fluc #4	92	92	0	100	26	26	100
		Fluc #5	94	94	0	100	33	28	84.8485
		Fluc #6	67	66	1	98.5075	27	26	96.2963
		Fluc #7	74	74	0	100	39	34	87.1795
		Fluc #8	106	102	4	96.2264	23	21	91.3043
		Fluc #9	89	87	2	97.7528	28	24	85.7143
		Fluc #10	88	88	0	100	35	31	88.5714
		Fluc #11	102	100	2	98.0392	28	28	100
		Fluc #12	66	67	-1	101.515	33	32	96.9697
					Nudel egg phenotypes (1st gonotrophic cycle)
		A. aegypti	Deposited	Tanned	Untanned	%	Tested	Hatched	%
		Nudel #1	83	2	81	2.40964	83	1	1.20482
		Nudel #2	89	0	89	0	89	0	0
		Nudel #3	78	1	77	1.28205	78	1	1.28205
		Nudel #4	70	1	69	1.42857	70	0	0
		Nudel #5	81	0	81	0	81	0	0
		Nudel #6	59	0	59	0	59	0	0
		Nudel #7	50	1	49	2	50	0	0
		Nudel #8	77	1	76	1.2987	77	1	1.2987
		Nudel #9	60	0	60	0	60	0	0
		Nudel #10	93	3	90	3.22581	93	3	3.22581
		Nudel #11	72	1	71	1.38889	72	0	0
		Nudel #12	90	2	88	2.22222	90	1	1.11111
					Fluc control egg phenotypes (2nd gonotrophic cycle)
		A. aegypti	Deposited	Tanned	Untanned	%	Tested	Hatched	%
		Fluc #1	74	74	0	100	32	30	93.75
		Fluc #2	86	84	2	97.6744	27	23	85.1852
		Fluc #3	68	63	5	92.6471	33	28	84.8485
		Fluc #4	84	83	1	98.8095	40	34	85
		Fluc #5	73	73	0	100	29	26	89.6552
		Fluc #6	89	89	0	100	39	34	87.1795
		Fluc #7	78	74	4	94.8718	25	25	100
		Fluc #8	55	53	2	96.3636	23	22	95.6522
		Fluc #9	46	42	4	91.3043	32	25	78.125
		Fluc #10	54	54	0	100	38	34	89.4737
		Fluc #11	51	48	3	94.1176	28	26	92.8571
		Fluc #12	71	70	1	98.5915	37	31	83.7838
					Nudel egg phenotypes (2nd gonotrophic cycle)
		A. aegypti	Deposited	Tanned	Untanned	%	Tested	Hatched	%
		Nudel #1	87	83	4	95.4023	27	23	85.1852
		Nudel #2	64	63	1	98.4375	33	30	90.9091
		Nudel #3	75	75	0	100	37	31	83.7838
		Nudel #4	60	57	3	95	32	31	96.875
		Nudel #5	71	70	1	98.5915	28	24	85.7143
		Nudel #6	42	39	3	92.8571	24	20	83.3333
		Nudel #7	57	55	2	96.4912	37	32	86.4865
		Nudel #8	49	48	1	97.9592	39	30	76.9231
		Nudel #9	51	51	0	100	34	29	85.2941
		Nudel #10	45	44	1	97.7778	35	28	80
		Nudel #11	69	67	2	97.1014	28	27	96.4286
		Nudel #12	61	58	3	95.082	39	32	82.0513

## Sheet: Table S7
	Raw data for Table S7		Table S7. An in vitro follicle melanization assay in Aedes aegypti.
		Fluc		Nasrat		Closca		Polehole		Nudel
	Mosq#	# examined	# melanized	# examined	# melanized	# examined	# melanized			# examined	# melanized
	1	29	28	28	4	21	3	21	2	22	1
	2	20	19	27	2	29	2	16	2	19	0
	3	24	23	24	3	16	2	23	5	26	1
	4	19	19	25	4	21	3	24	3	28	2
	5	26	25	17	3	18	3	23	3	18	0
		Untreated		PI		PI		PI		PMSF
				0 min		10 min		20 min		20 min
	Mosq#	# examined	# melanized	# examined	# melanized	# examined	# melanized	# examined	# melanized	# examined	# melanized
	1	20	19	30	0	32	31	29	28	28	24
	2	24	24	26	0	26	25	20	19	26	25
	3	27	26	30	1	28	26	21	19	24	23
	4	23	22	31	2	18	18	32	31	26	22
	5	28	27	29	0	26	25	30	29	25	21

## Sheet: Table S8
	Raw data for Table S8		Table S8. An in vitro follicle melanization assay using a Rhodamine B.
		Fluc		Nasrat		Closca		Polehole		Nudel
	Mosq#	# examined	# stained	# examined	# stained	# examined	# stained	# examined	# stained	# examined	# stained
	1	27	1	32	31	25	25	28	27	25	23
	2	32	1	25	23	24	22	21	19	21	21
	3	18	0	18	17	19	19	32	31	30	28
	4	29	1	28	26	21	20	23	23	23	22
	5	21	0	30	29	34	33	19	18	18	19

## Sheet: Table S9
	Raw data for Table S9
	Table S9. Reproductive phenotypes associated with RNAi in Aedes aegypti.
				Fluc control egg phenotypes
	A. aegypti	Deposited	Tanned	Untanned	%	Tested	Hatched	%
	Fluc #1	92	92	0	100	37	35	94.5946
	Fluc #2	76	75	1	98.6842	27	25	92.5926
	Fluc #3	62	60	2	96.7742	21	21	100
	Fluc #4	82	80	2	97.561	29	28	96.5517
	Fluc #5	91	90	1	98.9011	21	21	100
	Fluc #6	97	97	0	100	20	20	100
	Fluc #7	93	93	0	100	25	23	92
	Fluc #8	108	107	1	99.0741	20	18	90
	Fluc #9	75	75	0	100	40	38	95
	Fluc #10	116	116	0	100	24	21	87.5
	Fluc #11	58	57	1	98.2759	22	22	100
	Fluc #12	85	83	2	97.6471	21	20	95.2381
	Fluc #13	110	109	1	99.0909	20	20	100
	Fluc #14	107	107	0	100	40	35	87.5
	Fluc #15	74	73	1	98.6486	24	23	95.8333
	Fluc #16	106	106	0	100	20	16	80
	Fluc #17	70	70	0	100	34	31	91.1765
	Fluc #18	69	68	1	98.5507	27	23	85.1852
	Fluc #19	114	112	2	98.2456	21	18	85.7143
	Fluc #20	74	72	2	97.2973	26	26	100
	Fluc #21	87	86	1	98.8506	22	21	95.4545
	Fluc #22	65	65	0	100	32	27	84.375
	Fluc #23	111	110	1	99.0991	32	25	78.125
				DCE2 egg phenotypes
	A. aegypti	Deposited	Tanned	Untanned	%	Tested	Hatched	%
	DCE2 #1	84	5	79	5.95238	35	4	11.4286
	DCE2 #2	78	3	75	3.84615	23	2	8.69565
	DCE2 #3	113	4	109	3.53982	31	1	3.22581
	DCE2 #4	112	5	107	4.46429	37	2	5.40541
	DCE2 #5	50	3	47	6	39	1	2.5641
	DCE2 #6	101	0	101	0	26	1	3.84615
	DCE2 #7	74	3	71	4.05405	38	2	5.26316
	DCE2 #8	94	7	87	7.44681	33	1	3.0303
	DCE2 #9	69	5	64	7.24638	27	0	0
	DCE2 #10	61	3	58	4.91803	28	4	14.2857
	DCE2 #11	107	2	105	1.86916	35	6	17.1429
	DCE2 #12	91	0	91	0	27	2	7.40741
	DCE2 #13	113	9	104	7.9646	39	1	2.5641
	DCE2 #14	79	3	76	3.79747	34	1	2.94118
	DCE2 #15	80	11	69	13.75	36	1	2.77778
	DCE2 #16	92	2	90	2.17391	35	0	0
	DCE2 #17	116	3	113	2.58621	34	5	14.7059
	DCE2 #18	105	1	104	0.952381	34	3	8.82353
	DCE2 #19	91	6	85	6.59341	25	4	16
	DCE2 #20	108	8	100	7.40741	29	1	3.44828
	DCE2 #21	49	0	49	0	28	0	0
	DCE2 #22	111	7	104	6.30631	20	2	10
	DCE2 #23	70	2	68	2.85714	36	1	2.77778
	DCE2 #24	80	0	80	0	22	0	0
				DCE4 egg phenotypes
	A. aegypti	Deposited	Tanned	Untanned	%	Tested	Hatched	%
	DCE4 #1	108	107	1	99.0741	26	22	84.6154
	DCE4 #2	98	98	0	100	20	15	75
	DCE4 #3	70	70	0	100	21	19	90.4762
	DCE4 #4	92	90	2	97.8261	35	33	94.2857
	DCE4 #5	89	88	1	98.8764	20	20	100
	DCE4 #6	90	90	0	100	29	26	89.6552
	DCE4 #7	91	91	0	100	39	34	87.1795
	DCE4 #8	69	69	0	100	38	34	89.4737
	DCE4 #9	59	57	2	96.6102	28	27	96.4286
	DCE4 #10	91	88	3	96.7033	24	24	100
	DCE4 #11	89	88	1	98.8764	37	35	94.5946
	DCE4 #12	87	87	0	100	20	15	75
	DCE4 #13	120	119	1	99.1667	30	28	93.3333
	DCE4 #14	75	74	1	98.6667	23	22	95.6522
	DCE4 #15	87	87	0	100	34	31	91.1765
	DCE4 #16	89	89	0	100	28	26	92.8571
	DCE4 #17	92	90	2	97.8261	24	20	83.3333
	DCE4 #18	102	99	3	97.0588	33	29	87.8788
	DCE4 #19	87	87	0	100	33	30	90.9091
	DCE4 #20	87	86	1	98.8506	35	31	88.5714
	DCE4 #21	85	84	1	98.8235	31	27	87.0968
	DCE4 #22	71	68	3	95.7746	29	28	96.5517
	DCE4 #23	82	80	2	97.561	22	22	100
	DCE4 #24	58	55	3	94.8276	26	25	96.1538
	DCE4 #25	76	76	0	100	27	22	81.4815
				DCE5 egg phenotypes
	A. aegypti	Deposited	Tanned	Untanned	%	Tested	Hatched	%
	DCE5 #1	100	98	2	98	28	24	85.7143
	DCE5 #2	101	100	1	99.0099	32	30	93.75
	DCE5 #3	75	73	2	97.3333	36	31	86.1111
	DCE5 #4	120	120	0	100	26	22	84.6154
	DCE5 #5	83	83	0	100	38	33	86.8421
	DCE5 #6	92	91	1	98.913	30	26	86.6667
	DCE5 #7	115	112	3	97.3913	21	20	95.2381
	DCE5 #8	82	80	2	97.561	21	17	80.9524
	DCE5 #9	39	39	0	100	33	29	87.8788
	DCE5 #10	100	98	2	98	34	32	94.1176
	DCE5 #11	94	93	1	98.9362	28	26	92.8571
	DCE5 #12	103	102	1	99.0291	20	15	75
	DCE5 #13	87	87	0	100	20	18	90
	DCE5 #14	100	100	0	100	21	15	71.4286
	DCE5 #15	97	93	4	95.8763	22	21	95.4545
	DCE5 #16	83	81	2	97.5904	31	30	96.7742
	DCE5 #17	78	77	1	98.7179	24	20	83.3333
	DCE5 #18	76	76	0	100	31	27	87.0968
	DCE5 #19	102	100	2	98.0392	34	29	85.2941
	DCE5 #20	70	70	0	100	39	33	84.6154
	DCE5 #21	73	72	1	98.6301	21	16	76.1905
	DCE5 #22	44	43	1	97.7273	28	27	96.4286
	DCE5 #23	84	81	3	96.4286	38	35	92.1053
	DCE5 #24	70	64	6	91.4286	33	32	96.9697
	DCE5 #25	62	61	1	98.3871	25	22	88
				CATL3 egg phenotypes
	A. aegypti	Deposited	Tanned	Untanned	%	Tested	Hatched	%
	CATL3 #1	103	69	34	66.9903	28	1	3.57143
	CATL3 #2	71	49	22	69.0141	34	0	0
	CATL3 #3	102	58	44	56.8627	39	0	0
	CATL3 #4	91	59	32	64.8352	38	1	2.63158
	CATL3 #5	93	63	30	67.7419	28	3	10.7143
	CATL3 #6	82	53	29	64.6341	38	2	5.26316
	CATL3 #7	108	52	56	48.1481	24	0	0
	CATL3 #8	63	21	42	33.3333	22	1	4.54545
	CATL3 #9	68	31	37	45.5882	34	0	0
	CATL3 #10	105	80	25	76.1905	30	0	0
	CATL3 #11	80	37	43	46.25	20	3	15
	CATL3 #12	78	43	35	55.1282	22	2	9.09091
	CATL3 #13	78	38	40	48.7179	34	3	8.82353
	CATL3 #14	81	42	39	51.8519	21	0	0
	CATL3 #15	81	29	52	35.8025	21	1	4.7619
	CATL3 #16	55	35	20	63.6364	25	1	4
	CATL3 #17	91	51	40	56.044	21	1	4.7619
	CATL3 #18	99	61	38	61.6162	34	2	5.88235
	CATL3 #19	82	33	49	40.2439	34	0	0
	CATL3 #20	103	53	50	51.4563	39	0	0
	CATL3 #21	107	79	28	73.8318	29	4	13.7931
	CATL3 #22	88	55	33	62.5	39	2	5.12821
	CATL3 #23	79	17	62	21.519	30	4	13.3333
	CATL3 #24	67	50	17	74.6269	20	0	0
	CATL3 #25	59	45	14	76.2712	25	1	4
	CATL3 #26	81	40	41	49.3827	38	1	2.63158
